# Supplementary material for: Lung infection in orally inoculated SARS-CoV-2 hamsters
Source: PLoS One. 2025 Dec 4;20(12):e0337915. doi: 10.1371/journal.pone.0337915 (PMC12677567; doi:10.1371/journal.pone.0337915)
Supplement: S1 Table — S.Fig 1, Bodyweight of SARS COV-2 infected hamsters shown in Fig 1; S.Fig 2, Detection of SARS COV-2 RNA at D4 and D7 shown in Fig 2; S.Fig 3, PCR raw data in the jejunum and the colon shown in Fig 3; S.Fig 4, Raw data of viral titers in the nasal turbinates and lungs shown in Fig 4; S.Fig 5, Detection of anti-SARS-CoV-2 antibodies at 4 and 7 dpi shown in Fig 5; S.Fig 6, Histopathology of lung tissues of inoculated hamsters shown in Fig 6; S.Fig 7, Intestinal proteolytic activity changes at 7 dpi in hamsters shown in Fig 7. (XLSX) [file pone.0337915.s001.xlsx]

## Sheet: Fig1
Weight (gr) follow-up hamsters
Groups	Cages	Hamsters	Microchip	D0	D1	D2	D3	D4	D5	D6	D7		D0	D1	D2	D3	D4	D5	D6	D7
1	1	T.Neg-01		103	105.8	109.4	110	110.7	112.8	114.5	114.5		100	102.718	106.214	106.796	107.476	109.515	111.165	111.165
		T.Neg-02		102.3	102.1	102.5	104.3	108.5	106.4	103.7	104.1		100	99.8045	100.196	101.955	106.061	104.008	101.369	101.76
		T.Neg-03		99.5	97.5	98.1	100.6	104.7	106.4	105.2	106.2		100	97.9899	98.593	101.106	105.226	106.935	105.729	106.734
	2	T.Neg-04		113	114.6	117.9	121	122.4	121	121.5	124		100	101.416	104.336	107.08	108.319	107.08	107.522	109.735
		T.Neg-05		103	106.8	107.3	104.3	107.5	107.8	110.3	107.7		100	103.689	104.175	101.262	104.369	104.66	107.087	104.563
		T.Neg-06		108.7	109.9	109.5	113.2	115.8	116	116	117		100	101.104	100.736	104.14	106.532	106.716	106.716	107.636
Groups	Cages	Hamsters	Microchip	D0	D1	D2	D3	D4	D5	D6	D7		D0	D1	D2	D3	D4	D5	D6	D7
2	3	T-Pos-01		111.4	108.8	107.1	108.1	106.7					100	97.6661	96.14	97.0377	95.781	0	0	0
		T-Pos-02		106.6	106.1	106.4	109.8	110.2					100	99.531	99.8124	103.002	103.377	0	0	0
		T-Pos-03		93.9	91.7	91.9	93.3	95.6					100	97.6571	97.8701	99.361	101.81	0	0	0
	4	T-Pos-04		112.6	114.1	116	116.2	113.4					100	101.332	103.02	103.197	100.71	0	0	0
		T-Pos-05		96.4	99.5	97.1	98.2	95.4					100	103.216	100.726	101.867	98.9627	0	0	0
		T-Pos-06		95.4	92.2	93.3	95	92.7					100	96.6457	97.7987	99.5807	97.1698	0	0	0
	5	T-Pos-07		103	103.5	104.7	107.7	107.4	102	102.9	106.4		100	100.485	101.65	104.563	104.272	99.0291	99.9029	103.301
		T-Pos-08		100.3	101.5	99.9	100.7	99.6	96.9	97.2	101.2		100	101.196	99.6012	100.399	99.3021	96.6102	96.9093	100.897
		T-Pos-09		111.3	112.6	110.7	111.7	112.2	109.4	111.5	115.2		100	101.168	99.4609	100.359	100.809	98.2929	100.18	103.504
	6	T-Pos-10		100.8	98.2	96	98	97.7	91.3	90.1	95		100	97.4206	95.2381	97.2222	96.9246	90.5754	89.3849	94.246
		T-Pos-11		104.8	103.8	103.4	103.3	103	99.3	95.1	93.7		100	99.0458	98.6641	98.5687	98.2824	94.7519	90.7443	89.4084
		T-Pos-12		107.9	104.4	104	105.1	101.9	97.9	95.8	100.2		100	96.7563	96.3855	97.405	94.4393	90.7322	88.7859	92.8638
Groups	Cages	Hamsters	Microchip	D0	D1	D2	D3	D4	D5	D6	D7		D0	D1	D2	D3	D4	D5	D6	D7
3	7	PO-01		113.3	114.9	114.6	115.3	115.3					100	101.412	101.147	101.765	101.765	0	0	0
		PO-02		106.5	105.2	102.7	101.2	97.9					100	98.7793	96.4319	95.0235	91.9249	0	0	0
		PO-03		119.7	118.1	112.2	106.7	103.6					100	98.6633	93.7343	89.1395	86.5497	0	0	0
	8	PO-04		96.9	98.7	99	95.5	92					100	101.858	102.167	98.5552	94.9432	0	0	0
		PO-05		93.2	90.5	92.7	93.6	95					100	97.103	99.4635	100.429	101.931	0	0	0
		VO-06		107.5	104.9	99.6	95.3	91.7					100	97.5814	92.6512	88.6512	85.3023	0	0	0
	9	PO-07		118.5	115.8	111.4	105.4	100.1	96.6	92.6	88.8		100	97.7215	94.0084	88.9451	84.4726	81.519	78.1435	74.9367
		PO-08		112.8	108.8	103.5	97.4	95.1	89.1	84	80.6		100	96.4539	91.7553	86.3475	84.3085	78.9894	74.4681	71.4539
		PO-09		98.4	99.2	99.5	96.3	98.7	99.7	99.3	98		100	100.813	101.118	97.8659	100.305	101.321	100.915	99.5935
	10	PO-10		113	110.8	113.3	112.6	113.6	114.1	117.1	118.1		100	98.0531	100.265	99.646	100.531	100.973	103.628	104.513
		PO-11		89.6	88	86.6	82.6	80.4	77.9	78.9	80.9		100	98.2143	96.6518	92.1875	89.7321	86.942	88.058	90.2902
		PO-12		102.4	107.2	106.4	105.1	102.6	103.8	105.7	108.1		100	104.688	103.906	102.637	100.195	101.367	103.223	105.566
				D0	D1	D2	D3	D4	D5	D6	D7		D0	D1	D2	D3	D4	D5	D6	D7			D0	D1	D2	D3	D4	D5	D6	D7
			T-Nég	104.917	106.117	107.45	108.9	111.6	111.733	111.867	112.25	T-Nég	100	101.12	102.375	103.723	106.33	106.485	106.598	106.932		T-Nég	100	101.12	102.375	103.723	106.33	106.485	106.598	106.932
			T-Pos	103.7	103.033	102.542	103.925	102.983	99.4667	98.7667	101.95	T-Pos	100	99.3434	98.8639	100.214	99.32	94.9986	94.3178	97.3701		T-Pos (IN)	100	99.3454	98.5001	99.7529	99.0048	94.9986	94.3178	97.3701
			PO	105.983	105.175	103.458	100.583	98.8333	96.8667	96.2667	95.75	PO	100	99.2783	97.7751	95.0994	93.4968	91.852	91.4059	91.059		PO	100	99.3239	97.9509	94.6048	93.2574	91.852	91.4059	91.059
S.Fig 1, Bodyweight of SARS COV-2 infected hamsters shown in Fig 1;

## Sheet: Fig2
Group	Tissue	RNA extraction method	Cage	Hamster	Ji	Samples	Mean Ct	Delta Ct	Nb copies/µL of RNA	Log Nb copies/µL of RNA	Rep. Calc. Conc. (95% CI)	PCR efficiency (%)	FD Dilution	Tissue weight	FD final	Nb copies/mg of sample	95% CI copies/µL of RNA	95% CI copies/µL of RNA	95% CI copies/mg sample	95% CI copies/mg sample
In Virus control	Lung	QiAmp Viral RNA mini kit	3	T.Pos-01	J4	Lung POS 1	15.61	0.14	8910000	6.94988	[5,52E+06 , 1,44E+07]	87	0.2143	22.8	4.88604	4.35346e+07	5520000	14400000	2.69709e+07	70358976
	Lung	QiAmp Viral RNA mini kit	3	T.Pos-02	J4	P POS 2	15.44	0.04	9930000	6.99695	[6,14E+06 , 1,61E+07]	87	0.2143	25.2	5.40036	5.36256e+07	6140000	16100000	3.31582e+07	86945796
	Lung	QiAmp Viral RNA mini kit	3	T.Pos-03	J4	P POS 3	14.19	0.01	21700000	7.33646	[1,31E+07 , 3,59E+07]	87	0.2143	20.5	4.39315	9.53314e+07	13100000	35900000	5.75503e+07	1.57714e+08
	Lung	QiAmp Viral RNA mini kit	4	T.Pos-04	J4	P POS4	14.44	0.05	18600000	7.26951	[1,13E+07 , 3,06E+07]	87	0.2143	17.1	3.66453	68160258	11300000	30600000	41409189	112134618
	Lung	QiAmp Viral RNA mini kit	4	T.Pos-05	J4	P POS 5	14.51	0.07	17700000	7.24797	[1,08E+07 , 2,92E+07]	87	0.2143	19.1	4.09313	72448401	10800000	29200000	4.42058e+07	1.19519e+08
	Lung	QiAmp Viral RNA mini kit	4	T.Pos-06	J4	P POS 6	14.18	0.04	21900000	7.34044	[1,32E+07 , 3,64E+07]	87	0.2143	26.2	5.61466	122961054	13200000	36400000	74113512	204373624
2 IN Virus control	Lung	QiAmp Viral RNA mini kit	5	T. Pos-07	J7	Lung POS 7	24.6	0.05	18300	4.26245	[7,14E+03 , 4,70E+04]	93	0.2143	24.6	5.27178	96473.6	7140	47000	37640.5	247774
	Lung	QiAmp Viral RNA mini kit	5	T. Pos-08	J7	Lung POS 8	23.87	0.24	29500	4.46982	[1,17E+04 , 7,45E+04]	93	0.2143	25.6	5.48608	161839	11700	74500	64187.1	408713
	Lung	QiAmp Viral RNA mini kit	5	T. Pos-09	J7	Lung POS 9	25.17	0.19	12500	4.09691	[4,81E+03 , 3,27E+04]	93	0.2143	27	5.7861	72326.2	4810	32700	27831.1	189205
	Lung	QiAmp Viral RNA mini kit	6	T. Pos-10	J7	Lung POS 10	24.42	0.22	20500	4.31175	[8,02E+03 , 5,24E+04]	93	0.2143	18	3.8574	79076.7	8020	52400	30936.3	202128
	Lung	QiAmp Viral RNA mini kit	6	T. Pos-11	J7	Lung POS 11	21.5	0.04	139000	5.14301	[5,72E+04 , 3,37E+05]	93	0.2143	24	5.1432	714905	57200	337000	294191	1.73326e+06
	Lung	QiAmp Viral RNA mini kit	6	T. Pos-12	J7	Lung POS 12	13.56	0.02	25200000	7.4014	[9,37E+06 , 6,80E+07]	93	0.2143	29	6.2147	156610440	9370000	68000000	58231739	422599600
Group PO	Lung	QiAmp Viral RNA mini kit	7	PO-01	J4	P VO 1	15.57	0.1	9120000	6.95999	[5,65E+06 , 1,47E+07]	87	0.2143	20.9	4.47887	4.08473e+07	5650000	14700000	2.53056e+07	6.58394e+07
	Lung	QiAmp Viral RNA mini kit	7	PO-02	J4	P VO 2	15.92	0.11	7350000	6.86629	[4,57E+06 , 1,18E+07]	87	0.2143	21.9	4.69317	3.44948e+07	4570000	11800000	2.14478e+07	5.53794e+07
	Lung	QiAmp Viral RNA mini kit	7	PO-03	J4	P VO 3	13.52	0.48	33100000	7.51983	[1,96E+07 , 5,57E+07]	87	0.2143	22.6	4.84318	160309258	19600000	55700000	94926328	269765126
	Lung	QiAmp Viral RNA mini kit	8	PO-04	J4	P VO 4	14	0.02	24500000	7.38917	[1,47E+07 , 4,08E+07]	87	0.2143	22.9	4.90747	1.20233e+08	14700000	40800000	7.21398e+07	2.00225e+08
	Lung	QiAmp Viral RNA mini kit	8	PO-05	J4	P VO 5	16.97	0.15	3810000	6.58092	[2,40E+06 , 6,05E+06]	87	0.2143	24.9	5.33607	2.03304e+07	2400000	6050000	1.28066e+07	3.22832e+07
	Lung	QiAmp Viral RNA mini kit	8	PO-06	J4	P VO 6	12.91	0.26	48400000	7.68485	[2,83E+07 , 8,28E+07]	87	0.2143	25	5.3575	259303000	28300000	82800000	151617250	443601000
3 Group PO	Lung	QiAmp Viral RNA mini kit	9	PO-07	J7	P VO 7	22.12	0.16	92900	4.96802	[3,80E+04 , 2,27E+05]	93	0.2143	24	5.1432	477803	38000	227000	195442	1.16751e+06
	Lung	QiAmp Viral RNA mini kit	9	PO-08	J7	P VO 8	14.18	0.03	16900000	7.22789	[6,39E+06 , 4,46E+07]	93	0.2143	27	5.7861	9.77851e+07	6390000	44600000	3.69732e+07	2.5806e+08
	Lung	QiAmp Viral RNA mini kit	9	PO-09	J7	P VO 9	21.92	0.13	105000	5.02119	[4,33E+04 , 2,57E+05]	93	0.2143	21	4.5003	472532	43300	257000	194863	1.15658e+06
	Lung	QiAmp Viral RNA mini kit	10	PO-10	J7	P VO 10	29.91	0.01	564	2.75128	[1,81E+02 , 1,76E+03]	93	0.2143	21	4.5003	2538.17	181	1760	814.554	7920.53
	Lung	QiAmp Viral RNA mini kit	10	PO-11	J7	P VO 11	25.43	0.01	10600	4.02531	[4,02E+03 , 2,78E+04]	93	0.2143	25	5.3575	56789.5	4020	27800	21537.2	148938
	Lung	QiAmp Viral RNA mini kit	10	PO-12	J7	P VO 12	21.36	5.24	152000	5.18184	[6,29E+04 , 3,69E+05]	93	0.2143	27	5.7861	879487	62900	369000	363946	2.13507e+06
1 Negative control	Lung	QiAmp Viral RNA mini kit	1	T. Nég-01	J7	Lung TNEG1 Pilege	No Ct					97	0.2143	28	6.0004
	Lung	QiAmp Viral RNA mini kit	1	T. Nég-02	J7	Lung TNEG2 Pilege	No Ct					97	0.2143	24.2	5.18606
	Lung	QiAmp Viral RNA mini kit	1	T. Nég-03	J7	Lung TNEG3 Pilege	No Ct					97	0.2143	24.7	5.29321
	Lung	QiAmp Viral RNA mini kit	2	T. Nég-04	J7	Lung TNEG4 Pilege	No Ct					97	0.2143	20	4.286
	Lung	QiAmp Viral RNA mini kit	2	T. Nég-05	J7	Lung TNEG5 Pilege	No Ct					97	0.2143	20	4.286
	Lung	QiAmp Viral RNA mini kit	2	T. Nég-06	J7	Lung TNEG6 Pilege	No Ct					97	0.2143	20.3	4.35029
IN Virus control	Nasal turbinates	QiAmp Viral RNA mini kit	3	T.Pos-01	J4	Nasal Turb POS 1	15.65	0.04	8700000	6.93952	[5,39E+06 , 1,40E+07]	87	0.2143	17.9	3.83597	3.33729e+07	5390000	14000000	2.06759e+07	5.37036e+07
	Nasal turbinates	QiAmp Viral RNA mini kit	3	T.Pos-02	J4	Nasal Turb POS 2	10.52	0.05	216000000	8.33445	[1,18E+08 , 3,97E+08]	87	0.2143	60.8	13.0294	2814359040	118000000	397000000	1537473920	5172687680
	Nasal turbinates	QiAmp Viral RNA mini kit	3	T.Pos-03	J4	Nasal Turb POS 3	12.92	0	48300000	7.68395	[2,82E+07 , 8,26E+07]	87	0.2143	21.6	4.62888	2.23575e+08	28200000	82600000	1.30534e+08	382345488
	Nasal turbinates	QiAmp Viral RNA mini kit	4	T.Pos-04	J4	Nasal Turb POS 4	11.31	0.04	132000000	8.12057	[7,37E+07 , 2,37E+08]	87	0.2143	15.9	3.40737	449772840	73700000	237000000	2.51123e+08	807546690
	Nasal turbinates	QiAmp Viral RNA mini kit	4	T.Pos-05	J4	Nasal Turb POS 5	11.2	0.01	142000000	8.15229	[7,89E+07 , 2,55E+08]	87	0.2143	31.4	6.72902	9.55521e+08	78900000	255000000	5.3092e+08	1.7159e+09
	Nasal turbinates	QiAmp Viral RNA mini kit	4	T.Pos-06	J4	Nasal Turb POS 6	11.14	0.08	147000000	8.16732	[8,17E+07 , 2,65E+08]	87	0.2143	30.7	6.57901	9.67114e+08	81700000	265000000	537505117	1.74344e+09
IN virus control	Nasal turbinates	QiAmp Viral RNA mini kit	5	T. Pos-07	J7	Nasal Turb POS 7	18.38	0.18	1080000	6.03342	[4,44E+05 , 2,61E+06]	93	0.2143	74	15.8582	17126856	444000	2610000	7.04104e+06	41389902
	Nasal turbinates	QiAmp Viral RNA mini kit	5	T. Pos-08	J7	Nasal Turb POS 8	16.72	0	3190000	6.50379	[1,29E+06 , 7,92E+06]	93	0.2143	16.6	3.55738	1.1348e+07	1290000	7920000	4.58902e+06	2.81744e+07
	Nasal turbinates	QiAmp Viral RNA mini kit	5	T. Pos-09	J7	Nasal Turb POS 9	15.4	0.11	7580000	6.87967	[2,97E+06 , 1,93E+07]	93	0.2143	59	12.6437	95839246	2970000	19300000	37551789	2.44023e+08
	Nasal turbinates	QiAmp Viral RNA mini kit	6	T. Pos-10	J7	Nasal Turb POS 10	16.79	0.07	3050000	6.4843	[1,23E+06 , 7,56E+06]	93	0.2143	42	9.0006	27451830	1230000	7560000	11070738	68044536
	Nasal turbinates	QiAmp Viral RNA mini kit	6	T. Pos-11	J7	Nasal Turb POS11	15.78	0.01	5890000	6.77012	[2,33E+06 , 1,49E+07]	93	0.2143	38	8.1434	47964626	2330000	14900000	18974122	121336660
	Nasal turbinates	QiAmp Viral RNA mini kit	6	T. Pos-12	J7	Nasal Turb POS 12	23.98	0.05	27400	4.43775	[1,08E+04 , 6,92E+04]	93	0.2143	32	6.8576	187898	10800	69200	74062.1	474546
Group PO	Nasal turbinates	QiAmp Viral RNA mini kit	7	PO-01	J4	Nasal Turb VO 1	10.43	0.21	228000000	8.35793	[1,24E+08 , 4,21E+08]	87	0.2143	42.5	9.10775	2.07657e+09	124000000	421000000	1129361000	3.83436e+09
	Nasal turbinates	QiAmp Viral RNA mini kit	7	PO-02	J4	Nasal Turb VO 2	13.13	0.04	42300000	7.62634	[2,49E+07 , 7,19E+07]	87	0.2143	26.6	5.70038	241126074	24900000	71900000	141939462	409857322
	Nasal turbinates	QiAmp Viral RNA mini kit	7	PO-03	J4	Nasal Turb VO 3	14.41	0.03	19000000	7.27875	[1,15E+07 , 3,13E+07]	87	0.2143	20.1	4.30743	81841170	11500000	31300000	49535445	134822559
	Nasal turbinates	QiAmp Viral RNA mini kit	8	PO-04	J4	Nasal Turb VO 4	10.59	0.01	207000000	8.31597	[1,13E+08 , 3,79E+08]	87	0.2143	27	5.7861	1.19772e+09	113000000	379000000	6.53829e+08	2.19293e+09
	Nasal turbinates	QiAmp Viral RNA mini kit	8	PO-05	J4	Nasal Turb VO 5	14.21	0.06	21500000	7.33244	[1,30E+07 , 3,56E+07]	87	0.2143	44	9.4292	202727800	13000000	35600000	122579600	335679520
	Nasal turbinates	QiAmp Viral RNA mini kit	8	PO-06	J4	Nasal Turb VO 6	11.68	0.22	105000000	8.02119	[5,92E+07 , 1,86E+08]	87	0.2143	30	6.429	6.75045e+08	59200000	186000000	3.80597e+08	1195794000
Group PO	Nasal turbinates	QiAmp Viral RNA mini kit	9	PO-07	J7	Nasal Turb VO 7	12.84	0.03	40500000	7.60746	[1,47E+07 , 1,12E+08]	93	0.2143	31	6.6433	269053650	14700000	112000000	97656510	744049600
	Nasal turbinates	QiAmp Viral RNA mini kit	9	PO-08	J7	Nasal Turb VO 8	17.65	0.05	1740000	6.24055	[7,10E+05 , 4,24E+06]	93	0.2143	29	6.2147	10813578	710000	4240000	4412437	26350328
	Nasal turbinates	QiAmp Viral RNA mini kit	9	PO-09	J7	Nasal Turb VO 9	15.42	0.3	7460000	6.87274	[2,92E+06 , 1,90E+07]	93	0.2143	58	12.4294	92723324	2920000	19000000	36293848	236158600
	Nasal turbinates	QiAmp Viral RNA mini kit	10	PO-10	J7	Nasal Turb VO10	15.45	0.06	7320000	6.86451	[2,87E+06 , 1,87E+07]	93	0.2143	33	7.0719	5.17663e+07	2870000	18700000	20296353	1.32245e+08
	Nasal turbinates	QiAmp Viral RNA mini kit	10	PO-11	J7	Nasal Turb VO 11	15.02	0.86	9720000	6.98767	[3,77E+06 , 2,51E+07]	93	0.2143	71	15.2153	147892716	3770000	25100000	57361681	381904030
	Nasal turbinates	QiAmp Viral RNA mini kit	10	PO-12	J7	Nasal Turb VO12	17.05	0.02	2570000	6.40993	[1,04E+06 , 6,35E+06]	93	0.2143	37.5	8.03625	2.06532e+07	1040000	6350000	8.3577e+06	5.10302e+07
1 Negative control	Nasal turbinates	QiAmp Viral RNA mini kit	1	T. Nég-01	J7	Nasal Turb TNEG1 Pilege	No Ct					97	0.2143	35	7.5005
	Nasal turbinates	QiAmp Viral RNA mini kit	1	T. Nég-02	J7	Nasal Turb TNEG2 Pilege	No Ct					97	0.2143	56.6	12.1294
	Nasal turbinates	QiAmp Viral RNA mini kit	1	T. Nég-03	J7	Nasal Turb TNEG3 Pilege	No Ct					97	0.2143	64	13.7152
	Nasal turbinates	QiAmp Viral RNA mini kit	2	T. Nég-04	J7	Nasal Turb TNEG4 Pilege	No Ct					97	0.2143	25.4	5.44322
	Nasal turbinates	QiAmp Viral RNA mini kit	2	T. Nég-05	J7	Nasal Turb TNEG5 Pilege	No Ct					97	0.2143	70	15.001
	Nasal turbinates	QiAmp Viral RNA mini kit	2	T. Nég-06	J7	Nasal Turb TNEG6 Pilege	No Ct					97	0.2143	19.5	4.17885
S.Fig 2, Detection of SARS COV-2 RNA at D4 and D7 shown in Fig 2

## Sheet: Fig3
					Ileum				Colon
					E (copies/µl RNA)	CI (95%)	LOG E (copies/µl RNA)		E (copies/µl RNA)	CI (95%)	LOG E (copies/µl RNA)
T.Pos-01	250228739014867	4	IN		151.52	0.105	2.18047		3216	0.024	3.50732
T.Pos-02	250228739014868	4	IN		4121.6	0.022	3.61507		1040	0.041	3.01703
T.Pos-03	250228739014869	4	IN		267.6	0.079	2.42749		1126.4	0.039	3.05169
T.Pos-04	250228739014870	4	IN		1024	0.04	3.0103		2220	0.029	3.34635
T.Pos-05	250228739014871	4	IN		2108	0.029	3.32387		4301.6	0.022	3.63363
T.Pos-06	250228739014872	4	IN		187.12	0.096	2.27212		187.6	0.093	2.27323
T.Pos-07	250228739014873	7	IN		45.024	0.194	1.65344		9.712	0.409	0.987309
T.Pos-08	250228739014874	7	IN		34.84	0.222	1.54208		15.904	0.327	1.20151
T.Pos-09	250228739014875	7	IN		502.88	0.059	2.70146		68.96	0.157	1.8386
T.Pos-10	250228739014876	7	IN		6536.8	0.019	3.81537		11.624	0.384	1.06536
T.Pos-11	250228739014877	7	IN		323.2	0.072	2.50947		79.072	0.147	1.89802
T.Pos-12	250228739014878	7	IN		672.8	0.05	2.82789		39.928	0.207	1.60128
VO-01	250228739014879	4	Oral route		3217.6	0.024	3.50753		87.92	0.138	1.94409
VO-02	250228739014880	4	Oral route		126.4	0.114	2.10175		664.08	0.05	2.82222
VO-03	250228739014881	4	Oral route		46.744	0.189	1.66973		362.64	0.068	2.55948
VO-04	250228739014882	4	Oral route		2096.8	0.03	3.32156		94.72	0.132	1.97644
VO-05	250228739014883	4	Oral route		120.08	0.118	2.07947		75088	0.048	4.87557
VO-06	250228739014884	4	Oral route		77.456	0.147	1.88906		2241.6	0.029	3.35056
VO-07	250228739014885	7	Oral route		38.048	0.209	1.58033		52.12	0.179	1.717
VO-08	250228739014886	7	Oral route		30.68	0.231	1.48686		89.84	0.137	1.95347
VO-09	250228739014887	7	Oral route		19.456	0.292	1.28905		118	0.119	2.07188
VO-10	250228739014888	7	Oral route		21.456	0.277	1.33155		51.208	0.179	1.70934
VO-11	250228739014889	7	Oral route		11.152	0.384	1.04735		172.16	0.098	2.23593
VO-12	250228739014890	7	Oral route		120.16	0.117	2.07976		17.568	0.306	1.24472
S.Fig3, PCR raw data in the jejunum and the colon shown in Fig 3;

## Sheet: Fig4
		D4	D7	D4	D7
		Lung	Lung	Nasal turbinates	Nasal turbinates
Group 1 Negative	T.Nég-01	/	0	/	0
	T.Nég-02	/	0	/	0
	T.Nég-03	/	0	/	0
	T.Nég-04	/	0	/	0
	T.Nég-05	/	0	/	0
	T.Nég-06	/	0	/	0
Group 2 TPOS IN	T.Pos-01	10 5,30		10 4,50
	T.Pos-02	10 5,00		10 6,20
	T.Pos-03	10 4,80		10 4,60
	T.Pos-04	10 5,20		10 5,40
	T.Pos-05	10 5,10		10 5,40
	T.Pos-06	10 5,60		10 5,20
	T.Pos-07		0		0
	T.Pos-08		0		0
	T.Pos-09		0		0
	T.Pos-10		0		0
	T.Pos-11		0		≤ 102,1
	T.Pos-12		0		0
Group 3 TPOS PO	PO-01	10 5,20		10 6,20
	PO-02	10 4,60		10 5,00
	PO-03	10 5,20		10 5,20
	PO-04	10 5,90		10 5,40
	PO-05	10 4,30		10 6,10
	PO-06	10 5,10		10 5,60
	PO-07		0		0
	PO-08		0		0
	PO-09		0		0
	PO-10		0		0
	PO-11		0		0
	PO-12		0		0
S.Fig4, raw data of viral titers in the nasal turbinates and lungs shown in Fig 4

## Sheet: Fig5
Fluorescence Intensities (raw data)	Gp 2 serum D4 T.pos 1	Gp 2 serum D4 T.pos 2	Gp 2 serum D4 T.pos 3	Gp 2 serum D4 T.pos 4	Gp 2 serum D4 T.pos 5	Gp 2 serum D4 T.pos 6	Gp 3 serum D4 PO-01	Gp 3 serum D4 PO-02	Gp 3 serum D4 PO-03	Gp 3 serum D4 PO-04	Gp 3 serum D4 PO-05	Gp 3 serum D4 PO-06	Gp 1 D7 T.neg 01	Gp 1 D7 T.neg 02	Gp 1 D7 T.neg 03	Gp 1 D7 T.neg 04	Gp 1 D7 T.neg 05	Gp 1 D7 T.neg 06	Gp 2 D7 T. pos 07	Gp 2 D7 T. pos 08	Gp 2 D7 T. pos 09	Gp 2 D7 T. pos 10	Gp 2 D7 T. pos 11	Gp 2 D7 T. pos 12	Gp 3 D7 PO-07	Gp 3 D7 PO-08	Gp 3 D7 PO-09	Gp 3 D7 PO-10	Gp 3 D7 PO-11	Gp 3 D7 PO-12
SARS-CoV-2 Nucleoprotein antigen	16	14.5	16	20	19	14	21	27	17	30.5	16	20	19	17	28.5	25.5	15	22	23104	18306	19925	18737	15580	16411.5	18398	14467	9409.5	18432	14362	17005
SARS-CoV-2 Sub-Unit 1 RBD antigen	57.5	70.5	84.5	40	48	52	43	51	38.5	56	42	59	37	40.5	44	39	38	39	15158	14398	12416	13786	1205	14233.5	3720	13427.5	9414	12130	11610	13817
SARS-CoV-2 Trimeric Spike antigen	29	28	31	26	27	26	29	31	29	39	27	23.5	26	27	29.5	24	26.5	24	8429	7501	5507.5	6775	3895	7059.5	7108	5535	3081	6289	7334	7745.5
BSA	29	28	31	29	29.5	29	33.5	31	31	30	29.5	27	28.5	30	31	30.5	30.5	33	44	36	44	35	37	36.5	31.5	34	31.5	29	53	34
Mean of BSA	32.8833
Relative Fluorescence Intensities (RFI)	Gp 2 serum D4 T.pos 1	Gp 2 serum D4 T.pos 2	Gp 2 serum D4 T.pos 3	Gp 2 serum D4 T.pos 4	Gp 2 serum D4 T.pos 5	Gp 2 serum D4 T.pos 6	Gp 3 serum D4 PO-01	Gp 3 serum D4 PO-02	Gp 3 serum D4 PO-03	Gp 3 serum D4 PO-04	Gp 3 serum D4 PO-05	Gp 3 serum D4 PO-06	Gp 1 D7 T.neg 01	Gp 1 D7 T.neg 02	Gp 1 D7 T.neg 03	Gp 1 D7 T.neg 04	Gp 1 D7 T.neg 05	Gp 1 D7 T.neg 06	Gp 2 D7 T. pos 07	Gp 2 D7 T. pos 08	Gp 2 D7 T. pos 09	Gp 2 D7 T. pos 10	Gp 2 D7 T. pos 11	Gp 2 D7 T. pos 12	Gp 3 D7 PO-07	Gp 3 D7 PO-08	Gp 3 D7 PO-09	Gp 3 D7 PO-10	Gp 3 D7 PO-11	Gp 3 D7 PO-12
SARS-CoV-2 Nucleoprotein antigen	0.486569	0.440953	0.486569	0.608211	0.5778	0.425748	0.638621	0.821085	0.516979	0.927522	0.486569	0.608211	0.5778	0.516979	0.8667	0.775469	0.456158	0.669032	702.605	556.695	605.93	569.802	473.796	499.083	559.493	439.949	286.148	560.527	436.756	517.131
SARS-CoV-2 Sub-Unit 1 RBD antigen	1.74861	2.14394	2.56969	1.21642	1.45971	1.58135	1.30765	1.55094	1.17081	1.70299	1.27724	1.79422	1.12519	1.23163	1.33806	1.18601	1.1556	1.18601	460.963	437.851	377.577	419.24	36.6447	432.848	113.127	408.338	286.285	368.88	353.066	420.182
SARS-CoV-2 Trimeric Spike antigen	0.881906	0.851495	0.942727	0.790674	0.821085	0.790674	0.881906	0.942727	0.881906	1.18601	0.821085	0.714648	0.790674	0.821085	0.897111	0.729853	0.805879	0.729853	256.33	228.109	167.486	206.031	118.449	214.683	216.158	168.322	93.6949	191.252	223.031	235.545
Cutt-off calculations	Mean of neg. samples	SD of neg. samples	Cut-off
SARS-CoV-2 Nucleoprotein antigen	0.64369	0.157039	1.11481
SARS-CoV-2 Sub-Unit 1 RBD antigen	1.20375	0.0747485	1.428
SARS-CoV-2 Trimeric Spike antigen	0.795743	0.0628157	0.98419
S.Fig 5, Detection of anti-SARS-CoV-2 antibodies at 4 and 7 dpi shown in Fig 5

## Sheet: Fig6
Digestive tract - individual observations
Group	ID	Jejunum	colon
1	1	NIL	NIL
1	2	NIL	NIL
1	3	NIL	NIL		Incidence table
1	4	NIL	NIL (with pancreas)		Group	Vasoplegia	Inflammation	Total
1	5	a few detached epithelial cells [x20]	[fragment]		1	0	0	6
1	6	NIL	NIL		2	2	0	6
2	1	NIL	NIL		3	6	0	6
2	2	vasoplegia	NIL		4	5	4	5
2	3	vasoplegia	[jejunum] vasoplegia		5	5	2	5
2	4	NIL	NIL
2	5	NIL	NIL
2	6	NIL	NIL
3	1	marked villi edema, minimal vasoplegia	NIL
3	2	vasoplegia	minimal mononuclear infiltration
3	3	minimal vasoplegia	[fragment] minimal mononuclear infiltration
3	4	vasoplegia	minimal mononuclear infiltration
3	5	vasoplegia	minimal mononuclear infiltration
3	6	vasoplegia	minimal mononuclear infiltration
4	1	vasoplegia, minimal mononuclear infiltration	NIL
4	2	2 [Peyer patch] vasoplegia	[no sample]
4	3	minimal vasoplegia	minimal mononuclear infiltration
4	4	minimal mononuclear infiltration	[no sample]
4	5	vasoplegia, minimal mononuclear infiltration	[no sample]
4	6	minimal vasoplegia, mononuclear infiltration	minimal mononuclear infiltration
5	1	vasoplegia	minimal transmural inflammatory cell migration
5	2	NIL	[Seminal vesicle]
5	3	minimal vasoplegia, mononuclear infiltration	minimal mononuclear infiltration
5	4	minimal vasoplegia	minimal mononuclear infiltration
5	5	minimal vasoplegia	minimal mononuclear infiltration
5	6	vasoplegia, minimal mononuclear infiltration	[no sample]
NIL: no identified lesion		Group1=neg/Group2=IN D4/ Group3=IN D7/Group4=PO D4/Group5=PO D7
Group	ID	Lung	pneumonia (%)	Bronchitis	Emphysema	Vasculitis	Edema	Hemorrhage	Alveolar thickening	Alveolar content	pneumo. Hyperplasia	interstitial infiltrate	Total score
1	1	[Incomplete insuflation] Focal bronchitis	4.5	1	0	1	0	2	0	0	0	0	4
1	2	Focal mild broncho-interstitial pneumonia	6.4	1	0	0	0	0	1	0	0	1	3
1	3	Focal atelectasia	5.4	0	0	0	0	0	0	0	0	0	0
1	4	[incomplete insuflation]	7.9	0	0	0	0	0	0	0	0	0	0
1	5	[incomplete insuflation]	7.6	0	1	0	0	0	0	0	0	0	1
1	6	NIL	5.9	0	1	0	0	0	0	0	0	0	1
2	1	Exsudative acute lung injury (with perivascular infiltrate	12.3	1	0	1	1	1	1	1	1	2	9
2	2	Proliferative acute lung injury	10.5	2	2	2	1	2	3	2	3	1	18
2	3	Broncho-interstitial pneumonia	14.7	2	1	1	0	0	2	2	1	2	11
2	4	Proliferative acute lung injury	9.7	2	1	2	2	2	2	2	2	1	16
2	5	Broncho-interstitial pneumonia	11.5	2	1	2	1	0	1	1	1	1	10
2	6	Broncho-interstitial pneumonia	18.4	2	1	2	0	0	2	3	1	2	13
3	1	Proliferative acute lung injury	19.4	1	1	1	1	1	3	3	3	3	17
3	2	Proliferative acute lung injury	18.1	1	2	1	1	2	3	3	3	3	19
3	3	Proliferative acute lung injury	9.6	1	1	1	1	0	2	2	3	2	13
3	4	Proliferative acute lung injury	24.5	1	1	2	1	1	2	3	3	3	17
3	5	Proliferative acute lung injury	17.5	0	1	1	1	2	3	3	3	3	17
3	6	Proliferative acute lung injury	19.7	1	1	1	2	2	3	3	3	3	19
4	1	Broncho-interstitial pneumonia	9.4	2	2	0	0	1	1	1	0	1	8
4	2	Proliferative acute lung injury	17.6	1	2	2	3	1	3	3	3	2	20
4	3	Exsudative acute lung injury	14.5	1	2	1	3	2	2	3	2	3	19
4	4	Broncho-interstitial pneumonia	7	2	0	0	1	2	1	1	0	1	8
4	5	Broncho-interstitial pneumonia	7.3	2	1	0	0	2	1	1	0	2	9
4	6	Exsudative acute lung injury	11.1	1	2	2	2	1	2	3	2	3	18
5	1	Exsudative and proliferative acute lung injury	17.7	1	3	1	2	3	3	3	3	2	21
5	2	Exsudative acute lung injury	7.4	1	2	2	3	3	2	3	2	2	20
5	3	Exsudative acute lung injury	8.7	1	3	3	3	3	3	3	2	3	24
5	4	Exsudative and proliferative acute lung injury	11.8	1	2	0	1	2	3	2	2	2	15
5	5	Exsudative and proliferative acute lung injury	6.8	2	3	2	3	3	2	3	2	2	22
5	6	Exsudative and proliferative acute lung injury	12.2	1	1	1	1	2	2	3	2	2	15
S.Fig 6, Histopathology of lung tissues of inoculated hamsters shown in Fig 6

## Sheet: Fig7
T-neg	IN	PO
0.950074	1.34913	2.34863
0.886729	1.16904	1.21353
0.502866	1.30089	1.44251
1.11885	1.24723	0.81347
1.30925	1.17119	1.35888
0.894321	2.40112	2.17156
0.872466	1.24062	1.12062
0.80511	1.02803	1.3842
	1.23674	0.845165
	1.16258	1.09749
	1.1192
	2.26414
S.Fig 7, Intestinal proteolytic activity changes at 7 dpi in hamsters shown in Fig 7

## Sheet: Stat Data
Jejunum:
Dunn's multiple comparisons test	Mean rank diff,	Significant?	Summary	Adjusted P Value
IN at D4 vs. PO at D4	3.75	No	ns	0.7162	A-B
IN at D7 vs. PO at D7	10.08	Yes	*	0.0269	C-D
Test details	Mean rank 1	Mean rank 2	Mean rank diff,	n1	n2
IN at D4 vs. PO at D4	17.42	13.67	3.75	6	6
IN at D7 vs. PO at D7	14.5	4.417	10.08	6	6
Colon:
Dunn's multiple comparisons test	Mean rank diff,	Significant?	Summary	Adjusted P Value
IN at D4 vs. PO at D4	3	No	ns	0.9247	A-B
IN at D7 vs. PO at D7	-4.5	No	ns	0.5405	C-D
Test details	Mean rank 1	Mean rank 2	Mean rank diff,	n1	n2
IN at D4 vs. PO at D4	19.58	16.58	3	6	6
IN at D7 vs. PO at D7	4.667	9.167	-4.5	6	6
Proteo:
Number of families	1
Number of comparisons per family	3
Alpha	0.05
Dunn's multiple comparisons test	Mean rank diff,	Significant?	Summary
T-neg vs. IN	-11	Yes	*		A-B
T-neg vs. PO	-10.05	Yes	*		A-C
IN vs. PO	0.95	No	ns		B-C
Test details	Mean rank 1	Mean rank 2	Mean rank diff,	n1	n2
T-neg vs. IN	7.75	18.75	-11	8	12
T-neg vs. PO	7.75	17.8	-10.05	8	10
IN vs. PO	18.75	17.8	0.95	12	10
Nasal turbinates :
Number of families	1
Number of comparisons per family	2
Alpha	0.05
Dunn's multiple comparisons test	Mean rank diff,	Significant?	Summary	Adjusted P Value
IN at D4 vs. PO at D4	0.6667	No	ns	> 0,9999	A-B
IN at D7 vs. PO at D7	-3.333	No	ns	0.8284	C-D
Test details	Mean rank 1	Mean rank 2	Mean rank diff,	n1	n2
IN at D4 vs. PO at D4	18.5	17.83	0.6667	6	6
IN at D7 vs. PO at D7	5.167	8.5	-3.333	6	6
Lungs:
Number of families	1
Number of comparisons per family	2
Alpha	0.05
Dunn's multiple comparisons test	Mean rank diff,	Significant?	Summary	Adjusted P Value
IN at D4 vs. PO at D4	-0.5	No	ns	> 0,9999	A-B
IN at D7 vs. PO at D7	0.8333	No	ns	> 0,9999	C-D
Test details	Mean rank 1	Mean rank 2	Mean rank diff,	n1	n2
IN at D4 vs. PO at D4	17	17.5	-0.5	6	6
IN at D7 vs. PO at D7	8.167	7.333	0.8333	6	6
Score histo:
Dunn's multiple comparisons test	Mean rank diff,	Significant?	Summary	Adjusted P Value
IN at D4 vs. PO at D4	-2	No	ns	> 0,9999	B-C
IN at D7 vs. PO at D7	-4.333	No	ns	> 0,9999	D-E
Neg vs. IN at D4	-10.58	No	ns	0.2219	A-B
Neg vs. IN at D7	-16.25	Yes	**	0.0082	A-D
Neg vs. PO at D7	-20.58	Yes	***	0.0003	A-E
Neg vs. PO at D4	-12.58	No	ns	0.0788	A-C
Test details	Mean rank 1	Mean rank 2	Mean rank diff,	n1	n2
IN at D4 vs. PO at D4	14.08	16.08	-2	6	6
IN at D7 vs. PO at D7	19.75	24.08	-4.333	6	6
Neg vs. IN at D4	3.5	14.08	-10.58	6	6
Neg vs. IN at D7	3.5	19.75	-16.25	6	6
Neg vs. PO at D7	3.5	24.08	-20.58	6	6
% pneumo:
Neg vs. IN at D7	-20	Yes	***	0.0005	A-D
Neg vs. PO at D7	-9.5	No	ns	0.3697	A-E
Test details	Mean rank 1	Mean rank 2	Mean rank diff,	n1	n2
IN at D4 vs. PO at D4	19.17	14.33	4.833	6	6
IN at D7 vs. PO at D7	24.83	14.33	10.5	6	6
Neg vs. IN at D4	4.833	19.17	-14.33	6	6
Neg vs. PO at D4	4.833	14.33	-9.5	6	6
Neg vs. IN at D7	4.833	24.83	-20	6	6
Neg vs. PO at D7	4.833	14.33	-9.5	6	6
